# Supplementary material for: Ethnic differences in cancer incidence in Estonia: two cross-sectional unlinked census-based cancer incidence analyses
Source: Popul Health Metr. 2009 Jun 28;7:10. doi: 10.1186/1478-7954-7-10 (PMC2711961; doi:10.1186/1478-7954-7-10)
Supplement: Additional file 1 — Table 2. Comparison of cancer incidence rates between Estonian and Russian men in 1988–1990 and 1999–2000. Age-standardised incidence rates per 100 000 per year, all ages. The data provided represent cancer incidence rates between Estonian and Russian men in the study periods. [file 1478-7954-7-10-S1.xls]

## Sheet: Sheet1
		Table 2. Comparison of cancer incidence rates between Estonian and Russian men in 1988–1990 and 1999–2000. Age-standardised incidence rates per 100 000 per year, all ages.
		Cancer	ICD–10	1988-1990						1999-2000
				Estonian		Russian		SRR	95% CI	Estonian		Russian		SRR	95% CI
				SIR	number of cancers	SIR	number of cancers	Rus/Est		SIR	number of cancers	SIR	number of cancers	Rus/Est
		Oesophagus	C15	7.1	84	13.1	48	1.85	1.22–2.82	7.2	58	7.3	24	1.01	0.63–1.65
		Stomach	C16	41.6	494	72.2	294	1.73	1.49–2.02	33.8	281	55.3	156	1.64	1.33–2.01
		Colon	C18	16.6	199	24.6	90	1.48	1.11–1.96	23.6	198	23.4	66	0.99	0.74–1.33
		Rectum	C19–21	15.7	189	20.4	74	1.3	0.98–1.73	18.8	161	19.8	56	1.05	0.77–1.44
		Pancreas	C25	16.1	188	17.2	56	1.07	0.76–1.51	12.4	103	17.3	49	1.4	0.96–2.04
		Larynx	C32	11.7	141	14.9	68	1.27	0.95–1.73	11.6	98	13.3	39	1.15	0.78–1.68
		Lung	C33–34	96.1	1146	137.6	571	1.43	1.29–1.60	83.9	713	108.8	304	1.3	1.13–1.49
		Prostate	C61	29.4	353	31	100	1.05	0.83–1.35	50.3	418	42.8	103	0.85	0.67–1.08
		Kidney	C64–65	15.1	181	13.8	60	0.91	0.67–1.25	19.3	162	21.1	60	1.09	0.80–1.50
		Bladder	C67	14.3	171	17.6	70	1.23	0.92–1.65	19.1	160	20.6	60	1.08	0.80–1.46
		All sites*	C00–97	376.9	4520	476.7	1947	1.26	1.19–1.34	415.6	3472	439.3	1225	1.06	0.99–1.32
		*excluding “other skin”
