# Supplementary material for: Ethnic differences in cancer incidence in Estonia: two cross-sectional unlinked census-based cancer incidence analyses
Source: Popul Health Metr. 2009 Jun 28;7:10. doi: 10.1186/1478-7954-7-10 (PMC2711961; doi:10.1186/1478-7954-7-10)
Supplement: Additional file 2 — Table 3. Comparison of cancer incidence rates between Estonian and Russian women in 1988–1990 and 1999–2000. Age-standardised incidence rates per 100 000 per year, all ages. The data provided represent cancer incidence rates between Estonian and Russian women in the study periods. [file 1478-7954-7-10-S2.xls]

## Sheet: Sheet1
		Table 3. Comparison of cancer incidence rates between Estonian and Russian women in 1988–1990 and 1999–2000. Age-standardised incidence rates per 100 000 per year, all ages.
		Cancer	ICD–10	1988-1990						1999-2000
				Estonian		Russian		SRR	95% CI	Estonian		Russian		SRR	95% CI
				SIR	number of cancers	SIR	number of cancers	Rus/Est		SIR	number of cancers	SIR	number of cancers	Rus/Est
		Oesophagus	C15	0.8	19	1.7	13	2.13	1.00–4.36	0.8	13	0.8	5	1	0.35–2.87
		Stomach	C16	21.9	459	30.8	227	1.41	1.19–1.66	17.3	236	25.1	129	1.45	1.15–1.81
		Colon	C18	15.2	332	17.5	130	1.15	0.94–1.42	16.6	246	21.9	120	1.32	1.05–1.66
		Rectum	C19–21	9.1	200	15.4	113	1.69	1.33–2.14	12.6	182	14	74	1.11	0.84–1.48
		Pancreas	C25	8.4	182	7.2	52	0.86	0.63–1.18	7.1	102	9.9	52	1.39	0.98–1.99
		Larynx	C32	0.4	7	0.6	5	1.5	0.46–4.67	0.6	6	0.5	2	0.83	0.17–4.58
		Lung	C33–34	12.2	243	12.9	97	1.06	0.83–1.34	12.9	178	12.6	65	0.98	0.72–1.32
		Breast	C50	48.7	837	45	338	0.92	0.81–1.05	59.3	684	51.5	253	0.87	0.75–1.01
		Cervix uteri	C53	21.1	351	15.1	112	0.72	0.59–0.89	20.5	211	15.7	70	0.77	0.58–1.01
		Corpus ut.	C54	18	334	17.5	136	0.97	0.79–1.19	19.2	233	18.7	91	0.97	0.76–1.26
		Ovary	C56	18.3	336	16	117	0.87	0.70–1.09	17.1	208	16.6	77	0.97	0.74–1.27
		Kidney	C64–65	7.7	145	6.1	45	0.79	0.56–1.12	7.8	106	8.7	46	1.12	0.77–1.60
		Bladder	C67	3.6	88	1.7	12	0.47	0.26–0.89	4.3	66	2.7	15	0.63	0.35–1.15
		All sites*	C00–97	262.6	5039	252.5	1884	0.96	0.92–1.02	301.6	3859	281.7	1395	0.93	0.88–1.00
		*excluding “other skin
